# Supplementary material for: Prediction of Anti-Glioblastoma Drug-Decorated Nanoparticle Delivery Systems Using Molecular Descriptors and Machine Learning
Source: Int J Mol Sci. 2021 Oct 26;22(21):11519. doi: 10.3390/ijms222111519 (PMC8584266; doi:10.3390/ijms222111519)
Supplement: Supplementary file 1 [file ijms-22-11519-s001.zip]

Archive with 1 entries (1 files):
- ijms-1401367-supplementary.xlsx
