# Supplementary material for: Prediction of Anti-Glioblastoma Drug-Decorated Nanoparticle Delivery Systems Using Molecular Descriptors and Machine Learning
Source: Int J Mol Sci. 2021 Oct 26;22(21):11519. doi: 10.3390/ijms222111519 (PMC8584266; doi:10.3390/ijms222111519)
Supplement: Supplementary file 1 [file ijms-22-11519-s001.zip › ijms-1401367-supplementary.xlsx]

## Sheet: Drugs
Means of experimental conditions
c0=Activity	PSA	ALOGP
EC50 nM	69.7698	3.4636
IC50 nM	88.5366	3.68967
LC50 nM	16.3892	4.4684
c1=CELL_NAME	PSA	ALOGP
C6	55.414	4.016
Glioblastoma cell line	72.225	3.3175
H4	72.3979	3.45585
T98G	65.8185	3.3265
U-251	63.2444	3.35667
U-87 MG	67.7477	3.42505
U373	59.83	2.9
U373 MG	73.5973	3.33939
m.d.	70.0347	3.4715
c2=ORGANISM	PSA	ALOGP
Homo sapiens	66.175	3.35858
Human immunodeficiency virus 1	71.1594	5.37375
MD	71.1995	3.48635
c3=TARGET_TYPE	PSA	ALOGP
CELL-LINE	66.2759	3.3581
NON-MOLECULAR	87.0295	3.885
ORGANISM	71.1594	5.37375
UNCHECKED	71.1201	3.48497
c4=ASSAY_ORGANISM	PSA	ALOGP
Homo sapiens	67.7573	3.38299
Human immunodeficiency virus 1	71.1594	5.37375
MD	70.9101	3.48256
phuman	100.9	2.98
c5=TARGETMAPPING	PSA	ALOGP
Non-molecular	48.3501	3.80673
Unassigned	74.9767	3.39536
c6=CONFIDENCE	PSA	ALOGP
0	71.249	3.44306
1	66.0776	3.57977
c7=CURATEDBY	PSA	ALOGP
Autocuration	69.6638	3.4674
Expert	70.3696	3.5506
Intermediate	156.828	3.25853
c8=ASSAYTYPE	PSA	ALOGP
F	70.3486	3.46686

## Sheet: Nanoparticles
Means of experimental conditions
np = nanoparticle
npu = nanoparticle elemental unit (Al, SiO2, etc.)
c0(np) = Parameter np assay
c1(np) = Cell line np assay
c2(np) = np shape
c3(np) = np medium
c4(np) = np assay time
c5(np) = surface coating
NMU = Number of monomeric units in the np
V = <V(cm3/mol)> = Average of atomic Van der Waal Volume for all atoms in the npu
E = Electronegativity
P(A3) = Atomic polarizability
L = np large (experimental data)
null = means not applicable or not available
UC = uncoated nanoparticles.
NMU - number of monomer units
HMT - Hexamethylenetetramine
TMAOH - Tetramethylammonium Hydroxide
DMEM - Dulbecco’s modiﬁed Eagle’s medium
c0(np)	NMUnp	Lnp	Vnpu	Enpu	Pnpu	Uccoat	Uicoat	Hycoat	AMRcoat	TPSA(NO)coat	TPSA(Tot)coat	ALOGPcoat	ALOGP2coat	SAtotcoat	SAacccoat	SAdoncoat	Vxcoat	VvdwMGcoat	VvdwZAZcoat	PDIcoat
CC50 (uM)	21.4425	36.5664	11.2069	2.54372	4.66708	0.302124	0.302124	0.0169027	17.1706	23.9428	24.9729	-0.0738053	1.6308	72.2585	28.2985	6.07469	112.338	47.0866	85.4292	0.18885
EC50 (uM)	51.1333	37.7333	11.56	2.48033	5.06	0.183333	0.183333	0.490333	6.543	15.435	18.0217	-0.267333	1.66067	53.1647	24.9023	17.5693	42.8143	17.9973	32.3333	0.107333
IC50 (uM)p	0.275862	29.5517	12.62	2.36448	7.31724	0.551724	0.551724	0.0275862	7.94207	38.7917	38.7917	-0.946207	3.24138	74.56	54.6179	11.7738	53.68	22.9324	44.6924	0.198621
LC50 (uM)	101.652	31.1884	10.6564	2.27174	6.30942	0.363623	0.363623	0.12	4.74826	20.3143	22.8065	-0.353043	1.2	44.7487	30.0484	9.8971	38.2568	16.4132	26.4746	0.149565
TC50 (uM)	335.105	33.4211	11.7505	2.50579	6.32579	0.263158	0.263158	0.106316	3.35789	10.5953	10.5953	-0.169474	0.62	29.86	17.1595	8.98526	20.8932	9.27316	16.3126	0.145263
c1(np)	NMUnp	Lnp	Vnpu	Enpu	Pnpu	Uccoat	Uicoat	Hycoat	AMRcoat	TPSA(NO)coat	TPSA(Tot)coat	ALOGPcoat	ALOGP2coat	SAtotcoat	SAacccoat	SAdoncoat	Vxcoat	VvdwMGcoat	VvdwZAZcoat	PDIcoat
3T3 (M)	0.444444	11.8889	9.38556	2.36333	6.14778	0.888889	0.888889	0.0444444	12.7956	62.4978	62.4978	-1.52444	5.22222	120.124	87.9956	18.9689	86.4844	36.9467	72.0044	0.32
A549 (H)	0.0434783	43.087	11.6265	2.72478	3.62	0	0	-0.0278261	6.21522	5.21696	5.21696	0.00956522	0.00217391	0	4.78261	0	33.5109	13.8809	25.6887	0
BJ (H)	0	78	12.39	2.71	3.8	0	0	0	0	0	0	0	0	0	0	0	0	0	0	0
BMSC (H)	0.5	50	13.37	2.93	2.33	0	0	-0.32	71.475	59.995	59.995	0.11	0.025	0	55	0	385.375	159.63	295.42	0
BMSC (M)	0.5	50	13.37	2.93	2.33	0	0	-0.32	71.475	59.995	59.995	0.11	0.025	0	55	0	385.375	159.63	295.42	0
BRL 3A (R)	0	52.5	11.2275	2.5425	5.0475	0	0	0	0	0	0	0	0	0	0	0	0	0	0	0
Brassica napus	0	45.1667	14.85	2.40167	8.68	0	0	0	0	0	0	0	0	0	0	0	0	0	0	0
CaCo-2 (H)	0.666667	7	11.98	2.21167	5.02333	0.431667	0.431667	0.735	5.325	17.34	17.34	-0.07	0.03	138.675	8.035	10.9667	114.753	49.2817	81.7033	0.551667
Caenorhabditis elegans (L1 juvenile)	0	43.3333	12.29	2.69	4.26667	0	0	0	0	0	0	0	0	0	0	0	0	0	0	0
Ceriodaphnia dubia (neonates)	0	38.2222	10.08	2.24667	6	0	0	0	0	0	0	0	0	0	0	0	0	0	0	0
Chlorella sp.	0	55.5	12.635	2.76	4.6	0	0	0	0	0	0	0	0	0	0	0	0	0	0	0
Chlorella vulgaris	0	20	10.3	2.68	3.8	0	0	0	0	0	0	0	0	0	0	0	0	0	0	0
Cucumis sativus	0	55.5	16.81	2.585	11.66	0	0	0	0	0	0	0	0	0	0	0	0	0	0	0
Danio rerio (adults)	0	22.3333	8.925	2.015	7.1	0	0	0	0	0	0	0	0	0	0	0	0	0	0	0
Danio rerio (embryos)	670.263	25.3684	11.3095	2.27895	6.32895	0.535789	0.535789	0.363684	8.47947	14.3726	23.4232	-0.00736842	0.0305263	61.6721	24.2479	15.7242	45.9374	20.4247	33.4758	0.341053
Danio rerio (juvenile)	0	22.3333	8.925	2.015	7.1	0	0	0	0	0	0	0	0	0	0	0	0	0	0	0
Daphnia magna (juvenile)	0	69	7.1	1.9	8.4	0	0	0	0	0	0	0	0	0	0	0	0	0	0	0
Daphnia magna (neonates)	20.0556	33.9444	12.2794	2.64222	5.31111	0.24	0.24	-0.0333333	1.59944	10.4017	10.4017	-0.190556	0.652778	32.8483	14.5778	2.37111	25.7744	10.9389	20.3656	0.0866667
Daphnia pulex (adults)	0	17.5556	11.3567	2.23333	8.2	0	0	0	0	0	0	0	0	0	0	0	0	0	0	0
Dendritic cells (M)	0	14	10.99	2.78	3.92	0	0	0	0	0	0	0	0	0	0	0	0	0	0	0
Desmodesmus subspicatus	0	62.5	12.88	2.81	5.4	0	0	0	0	0	0	0	0	0	0	0	0	0	0	0
H4IIE (R)	0	63.25	7.1	1.95	6.7	0	0	0	0	0	0	0	0	0	0	0	0	0	0	0
HEK293 (H)	0.333333	74.3333	14.3533	2.80333	4.74	0	0	-0.213333	47.65	39.9967	39.9967	0.0733333	0.0166667	0	36.6667	0	256.917	106.42	196.947	0
HUVECs	0.333333	50	12.78	2.80333	2.75333	0	0	-0.213333	47.65	39.9967	39.9967	0.0733333	0.0166667	0	36.6667	0	256.917	106.42	196.947	0
HaCaT (H)	45	29	11.835	2.43	5.115	1.16	1.16	-0.35	0	23.305	23.305	0	0	160.495	32.205	0	134.675	56.885	102.285	0.42
HeLa (H)	0	22	11.6	2.55	3.6	0	0	0	0	0	0	0	0	0	0	0	0	0	0	0
HepG2 (H)	0.466667	39.8667	10.2247	2.51867	5.10133	0.6	0.6	0.0733333	27.714	43.5833	51.3433	0.0946667	5.29133	129.506	60.4973	17.072	153.305	64.406	118.253	0.312
L929 (M)	707.333	49.6667	11.4567	2.75667	3.88	0.333333	0.333333	0.213333	3.89	6.74333	6.74333	0.0233333	0.00333333	33.0067	14.2267	14.2267	22.4867	10.34	16.4367	0.226667
Lolium perenne	0	27.5	10.4	2.1	5	0	0	0	0	0	0	0	0	0	0	0	0	0	0	0
Lycopersicon esculentum	0.5	20	11.59	2.37	6.65	1	1	0.05	14.395	70.31	70.31	-1.715	5.875	135.14	98.995	21.34	97.295	41.565	81.005	0.36
MDCK (H)	0	14	10.99	2.78	3.92	0	0	0	0	0	0	0	0	0	0	0	0	0	0	0
MDCK II (D)	1	41.3333	10.2	2.54	6.1	0	0	-0.89	91.87	0	0	3.35	11.23	624.95	0	0	526.43	219.13	376.1	0.84
NCIH441 (H)	0.25	32	12.18	2.855	3.125	0	0	-0.16	35.7375	29.9975	29.9975	0.055	0.0125	0	27.5	0	192.688	79.815	147.71	0
NR8383 (R)	0.571429	16.2857	11.5429	1.92857	6.57143	0.37	0.37	0.63	4.56429	14.8629	14.8629	-0.06	0.0257143	118.864	6.88714	9.4	98.36	42.2414	70.0314	0.472857
Neuro-2A (M)	0	40	12.88	2.81	5.4	0	0	0	0	0	0	0	0	0	0	0	0	0	0	0
Oryzias latipes (adults)	1	37	10.3	1.93	7.9	2	2	0.1	28.79	140.62	140.62	-3.43	11.75	270.28	197.99	42.68	194.59	83.13	162.01	0.72
Oryzias latipes (embryos)	40.4286	34.5714	9.94857	2.04714	7.42143	1.65571	1.65571	0.541429	20.5643	123.064	123.064	-2.45	8.39286	193.057	182.897	60.9743	187.251	79.6386	115.721	0.514286
PK-15 (P)	0	25	10.2	2.54	6.1	0	0	0	0	0	0	0	0	0	0	0	0	0	0	0
Poecilia reticulata	0	69	7.1	1.9	8.4	0	0	0	0	0	0	0	0	0	0	0	0	0	0	0
Precision-cut lung slices (R)	0	14	10.99	2.78	3.92	0	0	0	0	0	0	0	0	0	0	0	0	0	0	0
Pseudokirchneriella subcapitata	218.857	22.1429	9.45286	1.97286	7.01429	0.331429	0.331429	1.56429	17.2729	47.1786	47.1786	-1.00286	7.04571	157.469	75.0157	57.9571	128.127	53.4771	96.9543	0.234286
RAW 264.7 (M)	0.5	50	13.37	2.93	2.33	0	0	-0.32	71.475	59.995	59.995	0.11	0.025	0	55	0	385.375	159.63	295.42	0
RBE4 (R)	1	55	10.3	1.93	7.9	2	2	0.1	28.79	140.62	140.62	-3.43	11.75	270.28	197.99	42.68	194.59	83.13	162.01	0.72
Raphanus sativus	0	33.3333	12.34	2.29	6.8	0	0	0	0	0	0	0	0	0	0	0	0	0	0	0
Saccharomyces cerevisiae	0.25	35.75	12.9575	2.49	4.775	0.3975	0.3975	0.47	9.4225	16.6	26.3	-0.125	0.0625	61.5825	27.745	15.1725	48.4425	20.6975	36.415	0.1975
Scenedesmus sp.	0	55.5	12.635	2.76	4.6	0	0	0	0	0	0	0	0	0	0	0	0	0	0	0
TK6 (H)	0	14	10.99	2.78	3.92	0	0	0	0	0	0	0	0	0	0	0	0	0	0	0
Tetrahymena thermophila	0	45	11.075	2.625	3.675	0	0	0	0	0	0	0	0	0	0	0	0	0	0	0
Thamnocephalus platyurus	0	46	11.6767	2.68667	4.25	0	0	0	0	0	0	0	0	0	0	0	0	0	0	0
Vero (Mon)	0	25	10.2	2.54	6.1	0	0	0	0	0	0	0	0	0	0	0	0	0	0	0
Vibrio fischeri	0	36	11.5175	2.71	4.2	0	0	0	0	0	0	0	0	0	0	0	0	0	0	0
WISH (H)	0	57	11.34	2.74	3.77	0	0	0	0	0	0	0	0	0	0	0	0	0	0	0
Xenopus laevis	0	50.5	11.5675	2.72	4.1475	0	0	0	0	0	0	0	0	0	0	0	0	0	0	0
c2(np)	NMUnp	Lnp	Vnpu	Enpu	Pnpu	Uccoat	Uicoat	Hycoat	AMRcoat	TPSA(NO)coat	TPSA(Tot)coat	ALOGPcoat	ALOGP2coat	SAtotcoat	SAacccoat	SAdoncoat	Vxcoat	VvdwMGcoat	VvdwZAZcoat	PDIcoat
elliptical	0.25	28.25	12.0821	2.51893	6.30929	0.5	0.5	0.025	7.1975	35.155	35.155	-0.8575	2.9375	67.57	49.4975	10.67	48.6475	20.7825	40.5025	0.18
irregular	176.917	27.6667	11.9917	2.555	6.01583	0.166667	0.166667	0.185833	2.69083	4.79417	8.0275	0.0291667	0.0075	20.1317	9.20917	7.11333	14.3192	6.43083	10.4933	0.1175
needle	0	56	15.14	2.655	9.16	0	0	0	0	0	0	0	0	0	0	0	0	0	0	0
polyhedral	0	57	11.34	2.74	3.77	0	0	0	0	0	0	0	0	0	0	0	0	0	0	0
pseudo-spherical	30	34.9167	11.8033	2.50333	6.6475	0.193333	0.193333	-0.0583333	0	3.88417	3.88417	0	0	26.7492	5.3675	0	22.4458	9.48083	17.0475	0.07
pyramidal	0	29.0625	12.88	2.81	5.4	0	0	0	0	0	0	0	0	0	0	0	0	0	0	0
rod	0.111111	25.5556	8.72778	2.27222	6.37222	0	0	-0.0988889	10.2078	0	0	0.372222	1.24778	69.4389	0	0	58.4922	24.3478	41.7889	0.0933333
slice-shaped	0	50	11.6	2.55	3.6	0	0	0	0	0	0	0	0	0	0	0	0	0	0	0
spherical	110.549	41.2439	11.4059	2.4689	5.22951	0.511098	0.511098	0.128171	24.319	38.5317	42.5215	-0.194024	2.2611	92.946	49.7126	13.7337	152.273	63.9311	113.472	0.263049
strip	0	20	11.6	2.55	3.6	0	0	0	0	0	0	0	0	0	0	0	0	0	0	0
c3(np)	NMUnp	Lnp	Vnpu	Enpu	Pnpu	Uccoat	Uicoat	Hycoat	AMRcoat	TPSA(NO)coat	TPSA(Tot)coat	ALOGPcoat	ALOGP2coat	SAtotcoat	SAacccoat	SAdoncoat	Vxcoat	VvdwMGcoat	VvdwZAZcoat	PDIcoat
1% Triton X-100/H2O	0	3	6.7	1.88	7.5	0	0	0	0	0	0	0	0	0	0	0	0	0	0	0
DMEM	0	60	13.37	2.93	2.33	0	0	0	0	0	0	0	0	0	0	0	0	0	0	0
Dry	93.1311	36.7104	11.0916	2.43383	5.29601	0.262077	0.262077	0.0697814	11.5026	18.8499	20.2137	-0.185847	1.16803	49.1673	24.9508	7.31148	72.0649	30.2732	55.2501	0.132131
Egg/H2O	0	40.75	10.25	2.235	7	0	0	0	0	0	0	0	0	0	0	0	0	0	0	0
H2O	5.41071	26.375	12.1525	2.46107	6.37589	0.674464	0.674464	0.266964	11.667	43.6966	45.7752	-0.667321	3.73089	117.496	60.0375	19.1175	96.1459	40.9725	70.4555	0.343214
H2O/HMT	0	7	16.22	2.67	10.4	0	0	0	0	0	0	0	0	0	0	0	0	0	0	0
H2O/TMAOH	0	6.66667	11.6533	2.79	4.5	0	0	0	0	0	0	0	0	0	0	0	0	0	0	0
RPMI	0	57	11.34	2.74	3.77	0	0	0	0	0	0	0	0	0	0	0	0	0	0	0
c4(np)	NMUnp	Lnp	Vnpu	Enpu	Pnpu	Uccoat	Uicoat	Hycoat	AMRcoat	TPSA(NO)coat	TPSA(Tot)coat	ALOGPcoat	ALOGP2coat	SAtotcoat	SAacccoat	SAdoncoat	Vxcoat	VvdwMGcoat	VvdwZAZcoat	PDIcoat
11-mercaptoundecanoic acid	1	33	10.2	2.54	6.1	1	1	0.48	62.13	37.3	76.1	3.83	14.69	377.25	67.83	42.68	315.02	132.48	232.31	0.84
2,3-dimercaptopropanesulfonate	1	5	16.84	2.46	4.85	1.59	1.59	1.16	38.85	57.2	143.18	-0.22	0.05	235.08	68.4	0	195.42	83.47	141.04	0.83
3-mercaptopropanesulfonate	1	3	16.84	2.46	4.85	1.59	1.59	0.32	31.62	57.2	104.38	-0.62	0.39	200.01	68.4	0	168.26	72.33	122.53	0.84
CMC-90	278	27	7.1	1.9	8.4	1.59	1.59	3.29	0	158.35	158.35	0	0	0	290.33	213.42	337.81	141.82	0	0
CTAB	1	41.3333	10.2	2.54	6.1	0	0	-0.89	91.87	0	0	3.35	11.23	624.95	0	0	526.43	219.13	376.1	0.84
N -acetylcysteine	1	5	16.8	1.9	6.35	1.59	1.59	1.88	37.69	66.4	105.2	-0.5	0.25	246.33	110.98	60.69	193.77	82.79	145.66	0.79
N,N,N-trimethyl-3(1-propene) ammonium fragment	1	6	13.6	2.01	6.1	1	1	-0.8	31.95	0	0	-0.42	0.18	217.33	0	0	171.48	73.66	122.04	0.79
PEG-Si(OMe)3	1	50	13.37	2.93	2.33	0	0	-0.64	142.95	119.99	119.99	0.22	0.05	0	110	0	770.75	319.26	590.84	0
PVA	2122	20.1429	10.0271	2.32571	6.41714	1	1	0.64	11.67	20.23	20.23	0.07	0.01	99.02	42.68	42.68	67.46	31.02	49.31	0.68
PVP	198	32.4	10.3	1.93	7.9	2.32	2.32	-0.7	0	46.61	46.61	0	0	320.99	64.41	0	269.35	113.77	204.57	0.84
UC	0	37.3918	11.2875	2.51433	5.32325	0	0	0	0	0	0	0	0	0	0	0	0	0	0	0
potato starch	1172	8	10.3	1.93	7.9	0	0	11.65	120.91	283.64	283.64	-7.02	49.32	781.29	460.7	405.7	627.54	260.57	474.11	0.8
propylamonium fragment	1	3	12.1	1.9	5.4	0	0	2.99	0	27.64	27.64	0	0	125.16	0	32.9	104.83	46.34	71.46	0.84
sodium citrate	1	25.72	10.272	2.1008	7.396	2	2	0.1	28.79	140.62	140.62	-3.43	11.75	270.28	197.99	42.68	194.59	83.13	162.01	0.72
thioglycolic acid	1	4	16.8	1.9	6.35	1	1	1.59	20.62	37.3	76.1	0.28	0.08	142.56	67.83	42.68	104.37	46.15	76.61	0.73
undecylazide fragment	1	2	12.1	1.9	5.4	1.59	1.59	-0.77	0	48.76	48.76	0	0	364.4	48.21	0	307.38	129.35	225.26	0.84
